# Supplementary material for: Applying the WHO ICD-MM classification system to maternal deaths in a tertiary hospital in Nigeria: A retrospective analysis from 2014–2018
Source: PLoS One. 2021 Jan 4;16(1):e0244984. doi: 10.1371/journal.pone.0244984 (PMC7781363; doi:10.1371/journal.pone.0244984)
Supplement: S1 Data — (XLS) [file pone.0244984.s001.xls]

## Sheet: Sheet1
s/n	Hospital stay_days	days	age	agegroup	education	maritalstatus	parity	booking	unbooked	referred	preg_state	GA	delay_seekingcare	delay_reaching	delay_diagnosis	initial_diagnosis	delivered	route_delivery	initial cause of death				initial cause of death code		time
1	4	2-7	27	25-29	No formal education	Married	Para3	Unbooked	Yes	Private Clinic	antenatal	21	Yes	Yes	No	Hypertension,preclampsia, renal disease	Yes	Vaginal delivery	preeclampsia/eclampsia				O15.0 Eclampsia in pregnancy		3
2	4	2-7	33	30-34	Graduate	Single	Nullipara	Unbooked	Yes	Secondary health facility	Post-partum		Yes	Yes	No	sepsis	No	Undelivered	unsafe abortion				O07.5 Other and unspecified failed attempted abortion complicated by genital tract and pelvic infection		24
3	5	2-7	20	20-24	No formal education	Divorced	Para1	Unbooked	Yes	Secondary health facility	Post-partum		Yes	Yes	No	sepsis,perforated uterus	No	Undelivered	unsafe abortion				O07.5 Other and unspecified failed attempted abortion complicated by genital tract and pelvic infection		3.5
4	19	14-19	39	>=35	Graduate	Married	Para4	Booked at secondary health centre	Yes	Secondary health facility	antenatal	30	Yes	No	No	preclampsia	Yes	Caesarean section	preeclampsia/eclampsia				O14.1 Severe pre-eclampsia		2
5	1	<=24	28	25-29	Secondary	Married	Para2	Booked at PHC	Yes	Secondary health facility	Post-partum		Yes	No	No	PPH	No	Vaginal delivery	obstetric haemorrhage				O72.1 Other immediate postpartum haemorrhage		2.5
6	1	<=24	21	20-24	Secondary	Single	Nullipara	Booked in a Private facility	Yes	Secondary health facility	antenatal	36	Yes	No	No	antepartum eclampsia	Yes	Caesarean section	preeclampsia/eclampsia				O15.0 Eclampsia in pregnancy		3
7	28	>=20	30	30-34	Graduate	Married	Para2	Unbooked	Yes	Private Clinic	antenatal	30	Yes	No	Yes	preeclampsia/eclampsia	No	Vaginal delivery	preeclampsia/eclampsia				O14.1 Severe pre-eclampsia		2.5
8	2	2-7	37	>=35	Secondary	Married	Para1	Booked in a Private facility	Yes	Secondary health facility	antenatal	32	Yes	Yes	No	Prom, fetal distress	Yes	Caesarean section	obstetric haemorrhage				O67.8 Other intrapartum haemorrhage		5
9	1	<=24	30	30-34	Secondary	Married	Para4	Booked at PHC	Yes	PHC	antenatal	38	No	No	No	preclampsia	Yes	Caesarean section	preeclampsia/eclampsia				O14.1 Severe pre-eclampsia		4
10	6	2-7	33	30-34	No formal education	Married	Para1	Booked in a Private facility	Yes	Private Clinic	intrapartum	31	No	No	No	uterine rupture,IUFD,congenital anomalies	Yes	Caesarean section	obstetric haemorrhage				O72.1 Other immediate postpartum haemorrhage		4.5
11	2	2-7	30	30-34	Graduate	Married	Para2	Booked at teaching Hospital	Yes	came from home	antenatal	37	No	No	No	PPH, IUFD	No	Caesarean section	obstetric haemorrhage				O72.1 Other immediate postpartum haemorrhage		3
12	4	2-7	20	20-24	Graduate	Married	Para1	Booked at teaching Hospital	Yes	Private Clinic	intrapartum	38	No	No	No	VBAC, abruptio	Yes	Caesarean section	obstetric haemorrhage				O72.1 Other immediate postpartum haemorrhage		2.5
13	1	<=24	18	<=19	Primary	Single	Nullipara	Unbooked	Yes	Private Clinic	antenatal		Yes	Yes	No	septic abortion	No	Undelivered	unsafe abortion				O07.5 Other and unspecified failed attempted abortion complicated by genital tract and pelvic infection		3
14	6	2-7	23	20-24	Primary	Married	Para3	Unbooked	No	PHC	Post-partum		Yes	Yes	No	PPH	No	Caesarean section	obstetric haemorrhage				O72.1 Other immediate postpartum haemorrhage		14
15	1	<=24	20	20-24	No formal education	Married	Para3	Unbooked	No	PHC	Post-partum		No	No	No	sepsis, peritonitis	No	Vaginal delivery	puerperal sepsis				O85 Puerperal sepsis		3
16	1	<=24	36	>=35	Graduate	Married	Para3	Booked at teaching Hospital	No	came from home	antenatal	37	No	No	No	APH	Yes	Caesarean section	obstetric haemorrhage				O44.1 Placenta praevia with haemorrhage		2
17	26	>=20	25	25-29	No formal education	Married	Para3	Booked at secondary health centre	Yes	Private Clinic	Post-partum		Yes	No	No	wound deluscence	No	Caesarean section	puerperal sepsis				O86.0 Infection of obstetric surgical wound		6
18	16	14-19	31	30-34	No formal education	Married	Nullipara	Booked at secondary health centre	Yes	Secondary health facility	antenatal	31	Yes	No	No	preclampsia	Yes	Caesarean section	preeclampsia/eclampsia				O14.1 Severe pre-eclampsia		4
19	2	2-7	25	25-29	Secondary	Married	Para1	Booked at secondary health centre	Yes	Private Clinic	antenatal	29	No	No	No	preclampsia,IUFD, GDM	Yes	Vaginal delivery	preeclampsia/eclampsia				O14.1 Severe pre-eclampsia		3
20	1	<=24	25	25-29	No formal education	Married	Para4	Unbooked	No	came from home	Post-partum		No	Yes	Yes	PPH	Yes	Vaginal delivery	obstetric haemorrhage				O71.3 Obstetric laceration of cervix		14
21	1	<=24	25	25-29	No formal education	Married	Para2	Unbooked	Yes	Private Clinic	Post-partum		No	No	No	sepsis	No	Vaginal delivery	puerperal sepsis				O85 Puerperal sepsis		2
22	9	8-13	30	30-34	No formal education	Married	Para3	Unbooked	Yes	Secondary health facility	antenatal		No	No	No	preclampsia	Yes	Caesarean section	preeclampsia/eclampsia				O14.1 Severe pre-eclampsia		3
23	7	2-7	34	30-34	Primary	Married	Para4	Unbooked	No	came from home	intrapartum	38	Yes	Yes	No	uterine rupture, IUFD,abruptio	Yes	Caesarean section	obstetric haemorrhage				O71.1 Rupture of uterus during labour		9
24	1	<=24	35	>=35	Secondary	Married	Para3	Booked at secondary health centre	Yes	Secondary health facility	Post-partum		No	No	No	anaemia heart failure	No	Vaginal delivery	Anaemic heart failure				O99.0 Anaemia complicating pregnancy, childbirth and the puerperium		3
25	1	<=24	35	>=35	Primary	Married	Para4	Booked in a Private facility	Yes	Private Clinic	antenatal	33	Yes	No	Yes	antepartum eclampsia	No	Caesarean section	preeclampsia/eclampsia				O15.0 Eclampsia in pregnancy
26	1	<=24	35	>=35	Primary	Married	Para1	Booked in a Private facility	No	Secondary health facility	Post-partum		Yes	Yes	No	sepsis, obstetric palsy	No	Caesarean section	puerperal sepsis				O85 Puerperal sepsis		4
27	1	<=24	21	20-24	No formal education	Married	Nullipara	Booked at PHC	Yes	Tertiary health facility	antenatal	32	Yes	Yes	No	anaemia heart failure, preterm labor	No	Vaginal delivery	Anaemic heart failure				O99.0 Anaemia complicating pregnancy, childbirth and the puerperium		24
28	1	<=24	31	30-34	Graduate	Married	Para2	Booked in a Private facility	No	came from home	antenatal	39	Yes	Yes	No	uterine rupture, septicemia	Yes	Caesarean section	puerperal sepsis				O71.1 Rupture of uterus during labour		13
29	4	2-7	34	30-34	Primary	Married	Para2	Unbooked	Yes	Tertiary health facility	Post-partum		Yes	Yes	No	preclampsia, AKI, HELLP symdrone	No	Vaginal delivery	preeclampsia/eclampsia				O14.1 Severe pre-eclampsia		8
30	2	2-7	25	25-29	Graduate	Married	Para2	Booked at secondary health centre	Yes	Secondary health facility	Post-partum		Yes	No	No	hypovolenmic shock	No	Vaginal delivery	obstetric haemorrhage				O72.1 Other immediate postpartum haemorrhage		2
31	4	2-7	37	>=35	No formal education	Married	Para3	Unbooked	Yes	Private Clinic	Post-partum		Yes	Yes	Yes	PPH	No	Vaginal delivery	obstetric haemorrhage				O71.1 Rupture of uterus during labour		576
32	2	2-7	35	>=35	Primary	Married	Para2	Unbooked	Yes	Secondary health facility	intrapartum	41	Yes	Yes	No	IUFD, prolong obtructed labor	Yes	Caesarean section	puerperal sepsis				O74.2 Cardiac complication of anaesthesia during labour and delivery		24
33	2	2-7	35	>=35	Primary	Married	Para3	Booked at secondary health centre	Yes	Secondary health facility	antenatal	29	No	No	Yes	preclampsia	Yes	Caesarean section	preeclampsia/eclampsia				O14.1 Severe pre-eclampsia		26
34	8	8-13	25	25-29	No formal education	Married	Nullipara	Unbooked	Yes	PHC	antenatal	34	Yes	Yes	No	eclampsia	Yes	Caesarean section	preeclampsia/eclampsia				O15.0 Eclampsia in pregnancy		4
35	6	2-7	25	25-29	No formal education	Married	Para1	Unbooked	Yes	Secondary health facility	intrapartum	38	Yes	Yes	No	PPH	Yes	Caesarean section	obstetric haemorrhage				O71.1 Rupture of uterus during labour		3
36	1	<=24	41	>=35	No formal education	Single	Para2	Unbooked	Yes	Private Clinic	antenatal	8	Yes	Yes	Yes	septic abortion	No	Undelivered	unsafe abortion				O07.5 Other and unspecified failed attempted abortion complicated by genital tract and pelvic infection		24
37	5	2-7	30	30-34	Primary	Married	Para2	Unbooked	No	PHC	intrapartum	28	Yes	Yes	No	antepartum eclampsia	Yes	Vaginal delivery	preeclampsia/eclampsia				O15.0 Eclampsia in pregnancy		7
38	4	2-7	30	30-34	No formal education	Married	Para1	Booked in a Private facility	Yes	Tertiary health facility	Post-partum		Yes	Yes	No	sepsis	No	Vaginal delivery	puerperal sepsis				O85 Puerperal sepsis		17
39	7	2-7	32	30-34	Secondary	Married	Para4	Booked at PHC	Yes	Secondary health facility	Post-partum		No	No	No	sepsis	No	Vaginal delivery	puerperal sepsis				O85 Puerperal sepsis		2
40	1	<=24	18	<=19	Secondary	Married	Nullipara	Booked in a Private facility	No	Tertiary health facility	Post-partum		No	No	No	AKI	No	Vaginal delivery	obstetric haemorrhage				O72.1 Other immediate postpartum haemorrhage		3
41	1	<=24	28	25-29	Secondary	Married	Para2	Booked in a Private facility	Yes	Private Clinic	antenatal	34	No	No	No	malaria	No	Vaginal delivery	preeclampsia/eclampsia				O15.0 Eclampsia in pregnancy		2
42	1	<=24	30	30-34	Graduate	Married	Nullipara	Unbooked	No	Secondary health facility	antenatal	29	Yes	No	No	antepartum eclampsia	Yes	Caesarean section	preeclampsia/eclampsia				O15.0 Eclampsia in pregnancy		3
43	1	<=24	26	25-29	No formal education	Married	Para2	Booked in a Private facility	Yes	Private Clinic	antenatal	34	Yes	Yes	No	breech, fetal bradycadia	Yes	Caesarean section	preeclampsia/eclampsia				O14.1 Severe pre-eclampsia		27
44	1	<=24	25	25-29	No formal education	Married	Para3	Unbooked	Yes	Secondary health facility	Post-partum		Yes	Yes	No	eclampsia	No	Vaginal delivery	preeclampsia/eclampsia				O15.2 Eclampsia in the puerperium		24
45	6	2-7	30	30-34	Secondary	Married	Para3	Unbooked	No	came from home	antenatal	17	Yes	Yes	No	malaria	No	Vaginal delivery	preeclampsia/eclampsia				O14.1 Severe pre-eclampsia		11
46	1	<=24	31	30-34	Graduate	Married	Para2	Booked in a Private facility	Yes	Private Clinic	antenatal		No	No	No	malaria	No	Vaginal delivery	severe malaria				O98.6 Protozoal diseases complicating pregnancy, childbirth and the puerperium		48
47	1	<=24	35	>=35	Primary	Married	Para1	Booked at PHC	Yes	Private Clinic	Post-partum		No	No	No		No	Vaginal delivery	puerperal sepsis				O85 Puerperal sepsis		12
48	1	<=24	21	20-24	No formal education	Married	Nullipara	Unbooked	Yes	Tertiary health facility	antenatal		No	No	No	prolonged labour	No	Caesarean section	Cardiac complication of anaesthesia during labour and delivery				O85 Puerperal sepsis		3.5
49	1	<=24	31	30-34	No formal education	Married	Para2	Booked in a Private facility	No	came from home	intrapartum		No	No	No	PPH	No	Vaginal delivery	obstetric haemorrhage				O71.1 Rupture of uterus during labour		4
50	1	<=24	26	25-29	No formal education	Married	Para2	Booked in a Private facility	Yes	Private Clinic	intrapartum		No	No	No	fetal distress	No	Caesarean section	puerperal sepsis				O41.1 Infection of amniotic sac and membranes		16
51	1	<=24	35	>=35	No formal education	Married	Para4	Unbooked	Yes	PHC	antenatal		No	No	No	eclampsia	No	Caesarean section	preeclampsia/eclampsia				O15.0 Eclampsia in pregnancy		3
52	2	2-7	23	20-24	No formal education	Married	Para3	Unbooked	No	came from home	Post-partum		No	No	No	PPH	No	Vaginal delivery	obstetric haemorrhage				O72.1 Other immediate postpartum haemorrhage		38
